# Supplementary material for: Public perspectives on tick bite exposure, healthcare visits and associated allergies in iberia
Source: Ann Med. 2025 May 3;57(1):2499028. doi: 10.1080/07853890.2025.2499028 (PMC12051554; doi:10.1080/07853890.2025.2499028)
Supplement: Supplementary Data 2.xlsx [file IANN_A_2499028_SM1138.xlsx]

## Sheet: Supplementary Data 2
Supplementary Data 2. Results of the survey including 380 cases of individuals bitten by ticks which 352 were bitten in mainland Spain, 23 in mainland Portugal, and 5 in both countries.
Gender	Age	Country of Residence	Country of Tick Bite	Number of tick bites	Tick Bite - Local Reaction	Tick Bite - Type of Local Reactions	Reaction to Meat Consumption after Tick Bite	Type of Reaction to Meat after Tick Bite	Visited a Health Center after Tick Bite	Health Center Diagnosis	Tick Bite Location (regions of Portugal)	Tick Bite Location (CODNUT2 Portugal)	Tick Bite Location (regions of Spain)	Tick Bite Location (CODNUT1 Spain)	Tick Bite Location (CODNUT2 Spain)
F	18	Spain	Spain	Single	None	No reaction	None	No reaction	Yes	Nothing - tick removal	NA	NA	Valencian Community	ES5	ES52
M	18	Spain	Spain	Single	Single	Redness	None	No reaction	No	NA	NA	NA	Castile-Leon	ES4	ES41
M	18	Spain	Spain	Single	None	No reaction	GI symptoms	Abdominal pain, vomit, reflux	Yes	Nothing - tick removal	NA	NA	None	None	None
M	18	Spain	Spain	Single	Single	Pruritus	None	No reaction	No	NA	NA	NA	None	None	None
M	18	Spain	Spain	Single	None	No reaction	None	No reaction	No	NA	NA	NA	Valencian Community	ES5	ES52
F	18	Spain	Spain	Single	Multiple	Redness, Pruritus	Multiple	Respiratory distress, Pruritus, Abdominal Pain	Yes	Alpha-Gal Syndrome	NA	NA	Basque Community	ES2	ES21
F	20	Spain	Spain	Single	None	No reaction	None	No reaction	No	NA	NA	NA	Galicia	ES1	ES11
M	20	Spain	Spain	Single	None	No reaction	None	No reaction	No	NA	NA	NA	Castile-La Mancha	ES4	ES42
M	20	Spain	Spain	Multiple	Single	Redness	None	No reaction	No	NA	NA	NA	Castile-Leon, Castile-La Mancha, Madrid	ES4, ES3	ES41, ES42, ES30
F	21	Spain	Portugal	Single	Multiple	Redness, Hives	GI symptoms	Abdominal pain	No	NA	Metropolitan Area of Lisbon	PT1B	NA	NA	NA
F	22	Spain	Spain	Single	None	No reaction	None	No reaction	No	NA	NA	NA	Valencian Community	ES5	ES52
M	22	Spain	Spain	Single	None	No reaction	None	No reaction	No	NA	NA	NA	Castile-La Mancha	ES4	ES42
M	22	Spain	Spain	Multiple	Multiple	Inflammation, Pruritus	None	No reaction	Yes	Nothing	NA	NA	Principality of Asturias, Madrid	ES1, ES3	ES12, ES30
M	22	Spain	Spain	Single	None	No reaction	None	No reaction	No	NA	NA	NA	None	None	None
M	22	Spain	Spain	Single	Multiple	Redness, Pruritus	None	No reaction	No	NA	NA	NA	Castile-La Mancha	ES4	ES42
F	23	Spain	Spain	Single	None	No reaction	None	No reaction	No	NA	NA	NA	Castile-Leon	ES4	ES41
F	23	Spain	Spain	Single	Multiple	Redness, Inflammation, Pruritus	None	No reaction	No	NA	NA	NA	Galicia	ES1	ES11
M	23	Spain	Spain	Single	None	No reaction	None	No reaction	No	NA	NA	NA	Castile-La Mancha	ES4	ES42
M	23	Spain	Spain	Multiple	Multiple	Redness, Inflammation, Pruritus	None	No reaction	No	NA	NA	NA	Cantabria, Madrid, Navarre, Basque Community	ES1, ES3, ES2	ES13, ES30, ES21
F	24	Spain	Spain	Single	Single	Pruritus	None	No reaction	No	NA	NA	NA	Andalusia	ES6	E61
M	24	Spain	Spain	Single	None	No reaction	None	No reaction	No	NA	NA	NA	Andalusia	ES6	E61
M	24	Spain	Spain	Single	None	No reaction	None	No reaction	Yes	Nothing	NA	NA	Madrid	ES3	ES30
M	24	Spain	Spain	Single	Single	Redness	None	No reaction	Yes	Nothing - tick removal	NA	NA	Extremadura	ES4	ES43
M	24	Spain	Spain	Multiple	Multiple	Redness, Pruritus	None	No reaction	No	NA	NA	NA	Principality of Asturias, Cantabria, Castile-Leon	ES1, ES4	ES12, ES13, ES41
F	24	Spain	Spain	Single	None	No reaction	None	No reaction	No	NA	NA	NA	Principality of Asturias	ES1	ES12
F	25	Spain	Spain	Single	Multiple	Redness, Inflammation, Pruritus	None	No reaction	No	NA	NA	NA	Catalonia	ES5	ES51
F	25	Spain	Spain	Single	Single	Inflammation	None	No reaction	Yes	Nothing	NA	NA	Extremadura	ES4	ES43
F	25	Spain	Spain	Single	Single	Redness	None	No reaction	Yes	Nothing	NA	NA	Andalusia	ES6	E61
F	25	Spain	Spain	Single	None	No reaction	None	No reaction	No	NA	NA	NA	Catalonia	ES5	ES51
M	26	Spain	Spain	Single	Single	Redness	None	No reaction	No	NA	NA	NA	Castile-Leon	ES4	ES41
F	26	Spain	Spain	Single	None	No reaction	None	No reaction	No	NA	NA	NA	Castile-Leon	ES4	ES41
F	26	Malta	Both (Portugal and Spain)	Multiple	None	No reaction	None	No reaction	No	NA	Centro	PT19	Andalusia	ES6	E61
F	26	Spain	Spain	Single	Single	Redness	None	No reaction	No	NA	NA	NA	Galicia	ES1	ES11
F	26	Portugal	Portugal	Single	Multiple	Redness, Inflammation, Pruritus	None	No reaction	No	NA	Alentejo	PT1C	NA	NA	NA
F	27	Spain	Spain	Single	None	No reaction	None	No reaction	No	NA	NA	NA	Andalusia	ES6	E61
M	27	Spain	Spain	Single	None	No reaction	None	No reaction	Yes	Nothing	NA	NA	Catalonia	ES5	ES51
F	27	Spain	Spain	Single	None	No reaction	None	No reaction	No	NA	NA	NA	Andalusia	ES6	E61
M	27	Spain	Spain	Single	None	No reaction	None	No reaction	No	NA	NA	NA	Madrid	ES3	ES30
F	27	Spain	Spain	Single	None	No reaction	None	No reaction	No	NA	NA	NA	Castile-Leon	ES4	ES41
F	27	Spain	Spain	Single	Multiple	Redness, Pruritus	None	No reaction	No	NA	NA	NA	Principality of Asturias	ES1	ES12
F	27	Spain	Spain	Single	None	No reaction	None	No reaction	No	NA	NA	NA	Madrid	ES3	ES30
F	28	Spain	Spain	Single	Multiple	Redness, Inflammation	None	No reaction	Yes	Does not remember	NA	NA	Galicia	ES1	ES11
F	28	Spain	Spain	Single	Multiple	Redness, Pruritus	None	No reaction	No	NA	NA	NA	Galicia	ES1	ES11
M	28	Spain	Spain	Single	None	No reaction	None	No reaction	Yes	Nothing	NA	NA	Andalusia	ES6	E61
F	28	Spain	Spain	Single	None	No reaction	NA	Does not eat meat	No	NA	NA	NA	Castile-La Mancha	ES4	ES42
M	28	Spain	Spain	Single	None	No reaction	None	No reaction	No	NA	NA	NA	None	None	None
F	28	Spain	Spain	Single	Multiple	Redness, Inflammation, Pruritus	None	No reaction	Yes	Nothing	NA	NA	Basque Community	ES2	ES21
F	28	Spain	Spain	Single	None	No reaction	None	No reaction	No	NA	NA	NA	Galicia	ES1	ES11
M	28	Spain	Spain	Single	Multiple	Redness, Inflammation	None	No reaction	No	NA	NA	NA	Galicia	ES1	ES11
M	28	Spain	Spain	Single	None	No reaction	None	No reaction	No	NA	NA	NA	Valencian Community	ES5	ES52
M	28	Spain	Spain	Multiple	None	No reaction	None	No reaction	No	NA	NA	NA	Cantabria, Navarre, Galicia, Principality of Asturias	ES1, ES2	ES13, ES22, ES11, ES12
F	29	Spain	Spain	Single	Single	Redness	None	No reaction	No	NA	NA	NA	Castile-Leon	ES4	ES41
F	29	Spain	Spain	Single	Single	Redness	None	No reaction	No	NA	NA	NA	Castile-La Mancha	ES4	ES42
F	29	Spain	Spain	Single	Single	Redness	None	No reaction	No	NA	NA	NA	Region of Murcia	ES6	ES62
F	29	Spain	Spain	Multiple	Single	Redness	None	No reaction	No	NA	NA	NA	Catalonia, Valencian Community	ES5	ES51, ES52
F	29	Spain	Spain	Single	None	No reaction	GI symptoms	Reflux	No	NA	NA	NA	Catalonia	ES5	ES51
F	29	Spain	Spain	Multiple	Single	Redness	None	No reaction	No	NA	NA	NA	Andalusia, Castile-Leon	ES6, ES4	ES61, ES41
M	29	Spain	Spain	Multiple	Single	Redness	None	No reaction	No	NA	NA	NA	Andalusia, Castile-La Mancha, Catalonia	ES6, ES4, ES5	ES61, ES42, ES51
M	29	Spain	Spain	Multiple	None	No reaction	None	No reaction	No	NA	NA	NA	Galicia, Region of Murcia	ES1, ES6	ES11, ES62
M	29	Portugal	Both (Portugal and Spain)	Multiple	Single	Pruritus	None	No reaction	No	NA	Alentejo, Algarve, Centro	PT1C, PT15, PT19	Cantabria, Catalonia, Galicia	ES1, ES5	ES13, ES51, ES11
F	29	Spain	Spain	Single	Multiple	Redness, Inflammation, Pruritus	GI symptoms	Reflux	No	NA	NA	NA	None	None	None
M	29	Spain	Spain	Single	None	No reaction	None	No reaction	Yes	Nothing - Borrelia tests	NA	NA	Andalusia	ES6	E61
F	30	Spain	Spain	Single	Single	Redness	None	No reaction	No	NA	NA	NA	Galicia	ES1	ES11
F	30	Spain	Spain	Multiple	Single	Redness	None	No reaction	Yes	Nothing	NA	NA	Principality of Asturias, Castile-Leon	ES1, ES4	ES12, ES41
F	30	Spain	Spain	Single	None	No reaction	None	No reaction	No	NA	NA	NA	Castile-La Mancha	ES4	ES42
M	30	Spain	Spain	Single	None	No reaction	None	No reaction	No	NA	NA	NA	Valencian Community	ES5	ES52
M	30	Spain	Spain	Multiple	Multiple	Inflammation, Pruritus	NA	Does not eat meat	No	NA	NA	NA	Andalusia, Castile-La Mancha, Valencian Community	ES6, ES4, ES5	ES61, ES42, ES52
M	30	Spain	Spain	Single	None	No reaction	None	No reaction	No	NA	NA	NA	Cantabria	ES1	ES13
F	30	Portugal	Portugal	Single	Multiple	Redness, Pruritus	None	No reaction	No	NA	Alentejo, Centro	PT1C, PT19	NA	NA	NA
F	30	Portugal	Portugal	Single	None	No reaction	None	No reaction	No	NA	Metropolitan Area of Lisbon	PT1B	NA	NA	NA
F	30	Spain	Spain	Single	None	No reaction	None	No reaction	No	NA	NA	NA	Madrid	ES3	ES30
F	30	Spain	Spain	Multiple	Multiple	Redness, Inflammation	None	No reaction	No	NA	NA	NA	Andalusia, Castile-La Mancha	ES6, ES4	ES61, ES42
M	30	Spain	Spain	Single	Single	Redness	None	No reaction	No	NA	NA	NA	Castile-La Mancha	ES4	ES42
M	30	Spain	Spain	Single	None	No reaction	None	No reaction	No	NA	NA	NA	Castile-Leon	ES4	ES41
F	30	Spain	Spain	Single	Multiple	Redness, Pruritus	None	No reaction	No	NA	NA	NA	Extremadura	ES4	ES43
F	30	Spain	Spain	Single	Single	Redness	None	No reaction	No	NA	NA	NA	Andalusia	ES6	ES61
F	30	Portugal	Portugal	Single	Single	Redness	None	No reaction	No	NA	Metropolitan Area of Lisbon	PT1A	NA	NA	NA
M	30	Spain	Spain	Single	None	No reaction	None	No reaction	No	NA	NA	NA	None	None	None
M	30	Spain	Spain	Multiple	Single	Pruritus	None	No reaction	No	NA	NA	NA	Andalusia, Castile-La Mancha	ES6, ES4	ES61, ES42
M	30	Spain	Spain	Single	Single	Redness	None	No reaction	No	NA	NA	NA	Andalusia	ES6	E61
M	30	Spain	Spain	Multiple	Multiple	Redness, Pruritus	None	No reaction	No	NA	NA	NA	Cantabria, Castile-Leon, Galicia	ES1, ES4	ES13, ES41, ES11
F	30	Spain	Spain	Single	None	No reaction	None	No reaction	No	NA	NA	NA	Castile-La Mancha	ES4	ES42
F	31	Spain	Spain	Single	None	No reaction	None	No reaction	No	NA	NA	NA	Castile-La Mancha	ES4	ES42
F	31	Spain	Spain	Multiple	None	No reaction	None	No reaction	No	NA	NA	NA	Valencian Community, Region of Murcia	ES5, ES6	ES52, ES62
F	31	Spain	Spain	Single	None	No reaction	None	No reaction	No	NA	NA	NA	Cantabria	ES1	ES13
F	31	Tanzania	Spain	Single	Single	Redness	None	No reaction	No	NA	NA	NA	Valencian Community	ES5	ES52
M	31	Spain	Spain	Single	Multiple	Redness, Inflammation	None	No reaction	No	NA	NA	NA	Catalonia	ES5	ES51
F	31	Spain	Spain	Single	Single	Redness	None	No reaction	No	NA	NA	NA	Extremadura	ES4	ES43
F	31	Spain	Spain	Multiple	Multiple	Redness, Inflammation, Pruritus	None	No reaction	No	NA	NA	NA	Andalusia, Principality of Asturias, Castile-Leon	ES6, ES1, ES4	ES61, ES12, ES41
F	31	Spain	Portugal	Single	Single	Redness	GI symptoms	Abdominal pain	Yes	Nothing	Centro	PT19	NA	NA	NA
M	31	Spain	Spain	Single	Multiple	Redness, Inflammation	None	No reaction	No	NA	NA	NA	None	None	None
M	31	Spain	Spain	Single	None	No reaction	None	No reaction	No	NA	NA	NA	None	None	None
M	31	Spain	Spain	Single	None	No reaction	None	No reaction	No	NA	NA	NA	Andalusia	ES6	E61
F	32	Spain	Both (Portugal and Spain)	Multiple	Single	Pruritus	NA	Does not eat meat	No	NA	Centro	PT19	None	None	None
F	32	Spain	Spain	Single	Single	Redness	None	No reaction	No	NA	NA	NA	Andalusia	ES6	E61
F	32	Portugal	Portugal	Single	Multiple	Redness, Inflammation	None	No reaction	No	NA	Norte	PT11	NA	NA	NA
F	32	Spain	Spain	Single	None	No reaction	None	No reaction	No	NA	NA	NA	Castile-La Mancha	ES4	ES42
F	32	Spain	Spain	Single	Multiple	Redness, Inflammation, Pruritus	None	No reaction	No	NA	NA	NA	Andalusia	ES6	E61
M	32	Spain	Spain	Single	None	No reaction	None	No reaction	No	NA	NA	NA	Castile-Leon	ES4	ES41
F	32	Spain	Spain	Single	Single	Redness	GI symptoms	Reflux	No	NA	NA	NA	None	None	None
M	32	Spain	Spain	Single	None	No reaction	None	No reaction	No	NA	NA	NA	None	None	None
F	32	Spain	Both (Portugal and Spain)	Multiple	Single	Redness	None	No reaction	No	NA	Centro	PT19	Castile-Leon, Madrid	ES4, ES3	ES41, ES30
F	33	Portugal	Portugal	Single	Multiple	Redness, Inflammation, Pruritus	None	No reaction	Yes	Tick-borne fever	Metropolitan Area of Lisbon	PT1B	NA	NA	NA
M	33	Spain	Spain	Single	Multiple	Redness, Inflammation, Pruritus	None	No reaction	No	NA	NA	NA	Castile-Leon	ES4	ES41
M	33	Spain	Spain	Single	Multiple	Redness, Inflammation, Pruritus	None	No reaction	No	NA	NA	NA	Madrid	ES3	ES30
F	33	Spain	Both (Portugal and Spain)	Multiple	None	No reaction	None	No reaction	No	NA	Algarve	PT15	Andalusia	ES6	E61
F	33	Spain	Spain	Single	None	No reaction	None	No reaction	No	NA	NA	NA	Galicia	ES1	ES11
M	33	Spain	Spain	Single	Multiple	Redness, Inflammation	None	No reaction	No	NA	NA	NA	Catalonia	ES5	ES51
M	33	Spain	Spain	Single	Single	Inflammation	None	No reaction	Yes	Mediterranean spotted fever	NA	NA	Valencian Community	ES5	ES52
F	33	Spain	Spain	Multiple	Single	Pruritus	NA	Does not eat meat	Yes	Nothing	NA	NA	Cantabria, Madrid	ES1, ES3	ES13, ES30
F	33	Portugal	Portugal	Single	Multiple	Redness, Inflammation, Pruritus	Cutaneous	Pruritus	No	NA	Norte	PT11	NA	NA	NA
F	33	Spain	Spain	Single	None	No reaction	GI symptoms	Diarrhea	Yes	Irritable bowel syndrome (IBS) and Gastritis	NA	NA	Madrid	ES3	ES30
M	33	Spain	Spain	Multiple	Multiple	Redness, Pruritus	None	No reaction	No	NA	NA	NA	Principality of Asturias, Castile-Leon	ES1, ES4	ES12, ES41
M	33	Spain	Spain	Single	Single	Redness	None	No reaction	No	NA	NA	NA	Castile-La Mancha	ES4	ES42
M	33	Spain	Spain	Single	None	No reaction	None	No reaction	No	NA	NA	NA	Andalusia	ES6	E61
F	33	Spain	Spain	Single	None	No reaction	None	No reaction	No	NA	NA	NA	Catalonia	ES5	ES51
F	34	Spain	Spain	Multiple	Multiple	Redness, Pruritus	None	No reaction	No	NA	NA	NA	Principality of Asturias, Cantabria, Castile-Leon	ES1, ES4	ES12, ES13, ES41
M	34	Spain	Spain	Single	Multiple	Redness, Inflammation, Pruritus	None	No reaction	No	NA	NA	NA	Castile-La Mancha	ES4	ES42
M	34	France	Spain	Multiple	None	No reaction	None	No reaction	No	NA	NA	NA	Castile-Leon, Castile-La Mancha	ES4	ES41, ES42
F	34	Spain	Spain	Single	None	No reaction	None	No reaction	Yes	Nothing - tick removal & blood tests	NA	NA	Castile-La Mancha	ES4	ES42
F	34	Spain	Spain	Single	Single	Redness	None	No reaction	No	NA	NA	NA	Extremadura	ES4	ES43
M	34	Spain	Spain	Single	Multiple	Redness, Pruritus	None	No reaction	Yes	Nothing	NA	NA	Basque Community	ES2	ES21
M	34	Spain	Spain	Single	None	No reaction	None	No reaction	No	NA	NA	NA	Andalusia	ES6	E61
F	35	Spain	Spain	Single	Multiple	Redness, Inflammation	None	No reaction	No	NA	NA	NA	Andalusia	ES6	E61
M	35	Spain	Spain	Multiple	Single	Redness	None	No reaction	No	NA	NA	NA	Extremadura, Basque Community	ES4, ES2	ES43, ES21
M	35	Spain	Spain	Single	None	No reaction	None	No reaction	No	NA	NA	NA	Castile-Leon	ES4	ES41
F	35	Spain	Spain	Single	Single	Redness	None	No reaction	No	NA	NA	NA	Extremadura	ES4	ES43
M	35	Portugal	Portugal	Single	Multiple	Redness, Inflammation	None	No reaction	Yes	Tick-borne fever	Metropolitan Area of Lisbon	PT1A	NA	NA	NA
F	35	Portugal	Portugal	Single	None	No reaction	NA	Does not eat meat	No	NA	Metropolitan Area of Lisbon	PT1A	NA	NA	NA
M	35	Spain	Spain	Single	Single	Redness	None	No reaction	No	NA	NA	NA	Navarre	ES2	ES22
M	35	Spain	Spain	Multiple	None	No reaction	None	No reaction	Yes	Nothing - tick removal	NA	NA	Andalusia, Principality of Asturias	ES6, ES1	ES61, ES12
F	35	Spain	Spain	Single	Single	Redness	None	No reaction	No	NA	NA	NA	Extremadura	ES4	ES43
F	35	Spain	Spain	Single	Multiple	Redness, Inflammation, Pruritus	None	No reaction	No	NA	NA	NA	None	None	None
M	35	Spain	Spain	Single	Multiple	Redness, Inflammation, Pruritus	GI symptoms	Diarrhea	Yes	Nothing - Antihistaminics	NA	NA	Navarre	ES2	ES22
F	35	Spain	Spain	Multiple	Single	Redness	None	No reaction	No	NA	NA	NA	Andalusia, Extremadura	ES6, ES4	ES61, ES43
F	36	Spain	Spain	Single	None	No reaction	None	No reaction	No	NA	NA	NA	Navarre	ES2	ES22
F	36	Spain	Spain	Single	None	No reaction	None	No reaction	No	NA	NA	NA	Andalusia	ES6	ES61
M	36	Spain	Spain	Single	Single	Redness	None	No reaction	No	NA	NA	NA	Cantabria	ES1	ES13
F	36	Spain	Spain	Single	NA	Does not remember	None	No reaction	No	NA	NA	NA	Andalusia	ES6	E61
M	36	Spain	Spain	Single	Multiple	Redness, Inflammation	None	No reaction	No	NA	NA	NA	None	None	None
F	37	Portugal	Portugal	Single	Single	Redness	None	No reaction	No	NA	Centro	PT19	NA	NA	NA
M	37	Spain	Spain	Single	Multiple	Redness, Inflammation, Pruritus	Multiple	Pruritus, Abdominal pain	No	NA	NA	NA	None	None	None
M	37	Spain	Spain	Multiple	Multiple	Redness, Inflammation, Pruritus	None	No reaction	No	NA	NA	NA	Aragon, Cantabria, Castile-Leon, Navarre, Basque Community	ES2, ES1, ES6	ES24, ES13, ES41, ES22, ES21
F	37	Spain	Spain	Single	None	No reaction	None	No reaction	No	NA	NA	NA	Galicia	ES1	ES11
F	37	Spain	Spain	Multiple	Single	Redness	None	No reaction	No	NA	NA	NA	Cantabria, Catalonia	ES1, ES5	ES13, ES51
M	38	Spain	Spain	Multiple	Single	Pruritus	None	No reaction	No	NA	NA	NA	Principality of Asturias, Cantabria	ES1	ES12, ES13
M	38	Spain	Spain	Single	None	No reaction	None	No reaction	No	NA	NA	NA	Principality of Asturias	ES1	ES12
M	38	Spain	Spain	Single	Single	Redness	None	No reaction	Yes	Nothing - ABs	NA	NA	Castile-La Mancha	ES4	ES42
M	39	Spain	Spain	Single	None	No reaction	None	No reaction	No	NA	NA	NA	Navarre	ES2	ES22
F	39	Spain	Spain	Multiple	Multiple	Redness, Pruritus	None	No reaction	No	NA	NA	NA	Principality of Asturias, Cantabria, Castile-Leon, Basque Community	ES1, ES4, ES2	ES12, ES13, ES41, ES21
F	39	Spain	Spain	Single	Multiple	Redness, Inflammation, Pruritus	None	No reaction	Yes	Positive autoimmunity - compatible with IBS	NA	NA	Andalusia	ES6	E61
F	39	Spain	Spain	Single	None	No reaction	None	No reaction	No	NA	NA	NA	Andalusia	ES6	ES61
M	39	Spain	Spain	Single	None	No reaction	None	No reaction	No	NA	NA	NA	None	None	None
F	39	Spain	Spain	Single	Multiple	Redness, Pruritus	None	No reaction	No	NA	NA	NA	Catalonia	ES5	ES51
M	39	Spain	Spain	Single	Multiple	Redness, Pruritus	None	No reaction	Yes	Borreliosis	NA	NA	Andalusia	ES6	E61
M	40	Spain	Spain	Multiple	Multiple	Redness, Pruritus	None	No reaction	No	NA	NA	NA	Principality of Asturias, Castile-La Mancha, Madrid	ES1, ES3, ES4	ES12, ES42, ES30
M	40	Spain	Spain	Single	Single	Redness	None	No reaction	Yes	Nothing - tick removal	NA	NA	Castile-La Mancha	ES4	ES42
M	41	Spain	Spain	Multiple	Single	Redness	None	No reaction	No	NA	NA	NA	Aragon, Principality of Asturias, Castile-La Mancha	ES2, ES1, ES4	ES24, ES12, ES42
F	41	Spain	Spain	Single	Single	Redness	None	No reaction	Yes	Pneumonia caused by a tick-borne bacteria	NA	NA	Valencian Community	ES5	ES52
F	41	Spain	Spain	Single	None	No reaction	None	No reaction	No	NA	NA	NA	Extremadura	ES4	ES43
F	41	Spain	Spain	Single	Multiple	Redness, Inflammation, Pruritus	Cutaneous	Pruritus	No	NA	NA	NA	Castile-La Mancha	ES4	ES42
M	41	Spain	Spain	Single	Multiple	Inflammation, Pruritus	None	No reaction	No	NA	NA	NA	Castile-Leon	ES4	ES41
F	41	Spain	Spain	Single	None	No reaction	None	No reaction	No	NA	NA	NA	Andalusia	ES6	E61
M	41	Spain	Spain	Single	Multiple	Redness, Inflammation	GI symptoms	Abdominal pain	Yes	Not tick related - Helicobacter infection	NA	NA	Madrid	ES3	ES30
F	41	Spain	Spain	Multiple	Multiple	Redness, Pruritus	None	No reaction	Yes	Lyme disease	NA	NA	Principality of Asturias, Galicia	ES1	ES12, ES11
M	41	Spain	Spain	Single	Multiple	Redness, Inflammation, Pruritus	None	No reaction	Yes	Tick-borne fever	NA	NA	None	None	None
M	41	Spain	Spain	Single	Single	Pruritus	None	No reaction	No	NA	NA	NA	Castile-Leon	ES4	ES41
F	42	Spain	Spain	Single	None	No reaction	None	No reaction	No	NA	NA	NA	Castile-La Mancha	ES4	ES42
F	42	Spain	Spain	Single	Single	Pruritus	None	No reaction	No	NA	NA	NA	Castile-Leon	ES4	ES41
F	42	Spain	Spain	Single	Multiple	Redness, Inflammation, Pruritus	None	No reaction	Yes	Nothing	NA	NA	Madrid	ES3	ES30
M	42	Spain	Spain	Single	None	No reaction	None	No reaction	No	NA	NA	NA	Valencian Community	ES5	ES52
F	42	Portugal	Portugal	Single	Single	Inflammation	None	No reaction	Yes	Tick-borne fever	Metropolitan Area of Lisbon	PT1B	NA	NA	NA
M	42	Spain	Spain	Single	Single	Redness	None	No reaction	No	NA	NA	NA	Extremadura	ES4	ES43
M	42	Spain	Spain	Single	None	No reaction	None	No reaction	No	NA	NA	NA	Castile-Leon	ES4	ES41
M	42	Spain	Spain	Single	Single	Inflammation	None	No reaction	No	NA	NA	NA	None	None	None
F	43	Spain	Spain	Single	None	No reaction	Cutaneous	Pruritus, Urticaria	No	NA	NA	NA	Valencian Community	ES5	ES52
F	43	Spain	Spain	Single	None	No reaction	None	No reaction	No	NA	NA	NA	Castile-Leon	ES4	ES41
F	43	Spain	Spain	Single	Multiple	Redness, Inflammation	None	No reaction	No	NA	NA	NA	Cantabria	ES1	ES13
F	43	Spain	Spain	Single	Single	Pruritus	None	No reaction	No	NA	NA	NA	Principality of Asturias	ES1	ES12
M	43	USA	Spain	Single	Single	Redness	None	No reaction	No	NA	NA	NA	Cantabria	ES1	ES13
M	43	Spain	Spain	Single	Multiple	Redness, Inflammation, Pruritus	Cutaneous	Pruritus	Yes	Lyme disease	NA	NA	La Rioja	ES2	ES23
M	43	Spain	Spain	Single	Multiple	Redness, Inflammation, Pruritus	None	No reaction	Yes	Nothing	NA	NA	None	None	None
M	43	Portugal	Portugal	Single	NA	Does not remember	None	No reaction	No	NA	Centro	PT19	NA	NA	NA
F	44	Spain	Spain	Single	Single	Inflammation	Multiple	Pruritus, GI symptoms (Diarrhea, vomit, abdominal pain, reflux), Cardiovascular disease	Yes	Lyme disease	NA	NA	Galicia	ES1	ES11
M	44	Spain	Spain	Multiple	Multiple	Redness, Pruritus	None	No reaction	No	NA	NA	NA	Castile-La Mancha, Galicia	ES4, ES1	ES42, ES11
F	44	Spain	Spain	Single	None	No reaction	None	No reaction	No	NA	NA	NA	Extremadura	ES4	ES43
M	44	Spain	Spain	Multiple	Multiple	Redness, Inflammation, Pruritus	None	No reaction	No	NA	NA	NA	Andalusia, Castile-La Mancha, Extremadura	ES6, ES4	ES61, ES42, ES43
M	44	Spain	Spain	Single	Multiple	Redness, Inflammation	Cardiorespiratory	Respiratory distress	No	NA	NA	NA	None	None	None
M	44	Spain	Spain	Multiple	Multiple	Redness, Inflammation, Pruritus	None	No reaction	Yes	Nothing	NA	NA	Aragon, Cantabria, Basque Community	ES2, ES1	ES24, ES13, ES21
F	44	Spain	Spain	Single	Multiple	Redness, Inflammation, Pruritus	None	No reaction	No	NA	NA	NA	None	None	None
F	45	Spain	Spain	Multiple	None	No reaction	None	No reaction	No	NA	NA	NA	Principality of Asturias, Castile-Leon, Navarre	ES1, ES4, ES2	ES12, ES41, ES22
F	45	Spain	Spain	Multiple	None	No reaction	None	No reaction	No	NA	NA	NA	Castile-Leon, Castile-La Mancha, Madrid	ES4, ES3	ES41, ES42, ES30
M	45	Spain	Spain	Single	None	No reaction	None	No reaction	Yes	Nothing	NA	NA	Aragon	ES2	ES24
M	45	Spain	Spain	Single	None	No reaction	None	No reaction	No	NA	NA	NA	Valencian Community	ES5	ES52
F	45	Spain	Spain	Single	Multiple	Redness, Inflammation, Pruritus	None	No reaction	No	NA	NA	NA	Principality of Asturias	ES1	ES12
F	45	Spain	Spain	Single	None	No reaction	None	No reaction	No	NA	NA	NA	Aragon	ES2	ES24
M	45	Spain	Spain	Single	Single	Redness	GI symptoms	Diarrhea, Flatulence	Yes	Nothing	NA	NA	Madrid	ES3	ES30
M	45	Spain	Spain	Single	None	No reaction	None	No reaction	No	NA	NA	NA	Extremadura	ES4	ES43
M	45	Spain	Spain	Single	Multiple	Redness, Inflammation, Pruritus	None	No reaction	No	NA	NA	NA	None	None	None
M	45	Spain	Spain	Single	None	No reaction	None	No reaction	No	NA	NA	NA	None	None	None
F	46	Spain	Spain	Single	Single	Redness	None	No reaction	No	NA	NA	NA	Valencian Community	ES5	ES52
F	46	Spain	Spain	Single	Single	Redness	None	No reaction	No	NA	NA	NA	Galicia	ES1	ES11
F	46	Spain	Spain	Multiple	Multiple	Redness, Inflammation, Pruritus	None	No reaction	No	NA	NA	NA	Andalusia, Asturias, Galicia	ES6, ES1	ES61, ES12, ES11
F	46	Spain	Spain	Single	None	No reaction	None	No reaction	No	NA	NA	NA	Valencian Community	ES5	ES52
F	46	France	Spain	Single	None	No reaction	NA	Does not eat meat	No	NA	NA	NA	Navarre	ES2	ES22
F	46	Spain	Spain	Multiple	Multiple	Redness, Pruritus	None	No reaction	No	NA	NA	NA	Asturias, Basque Community	ES1, ES2	ES12, ES21
M	46	Spain	Spain	Single	None	No reaction	None	No reaction	No	NA	NA	NA	Castile-Leon	ES4	ES41
M	46	Spain	Spain	Single	Single	Redness	None	No reaction	No	NA	NA	NA	Extremadura	ES4	ES43
F	46	Spain	Spain	Single	Single	Redness	None	No reaction	No	NA	NA	NA	Extremadura	ES4	ES43
M	46	Spain	Spain	Single	None	No reaction	None	No reaction	No	NA	NA	NA	Cantabria	ES1	ES13
M	46	Spain	Spain	Single	Multiple	Redness, Inflammation	None	No reaction	Yes	Lyme disease	NA	NA	None	None	None
M	46	Spain	Spain	Single	None	No reaction	None	No reaction	No	NA	NA	NA	Catalonia	ES5	ES51
F	47	Spain	Spain	Single	Multiple	Redness, Inflammation, Pruritus	None	No reaction	No	NA	NA	NA	Castile-Leon	ES4	ES41
M	47	Spain	Spain	Single	None	No reaction	None	No reaction	No	NA	NA	NA	Andalusia	ES6	E61
F	47	Spain	Spain	Multiple	None	No reaction	GI symptoms	Eosinophilic Esophagitis	Yes	Eosinophilic Esophagitis	NA	NA	Castile-Leon, Navarre, Basque Community	ES4, ES2	ES41, ES22, ES21
F	47	Spain	Spain	Single	Multiple	Redness, Pruritus	None	No reaction	No	NA	NA	NA	Castile-Leon	ES4	ES41
F	47	Spain	Spain	Single	Multiple	Redness, Pruritus	None	No reaction	No	NA	NA	NA	Principality of Asturias	ES1	ES12
F	47	Spain	Spain	Multiple	Single	Inflammation	None	No reaction	No	NA	NA	NA	Castile-La Mancha, Extremadura	ES4	ES42, ES43
F	47	Spain	Spain	Single	None	No reaction	None	No reaction	No	NA	NA	NA	Basque Community	ES2	ES21
M	47	Spain	Spain	Single	Single	Pruritus	None	No reaction	No	NA	NA	NA	Castile-La Mancha	ES4	ES42
M	47	Spain	Spain	Single	Single	Pruritus	None	No reaction	No	NA	NA	NA	None	None	None
M	47	Spain	Spain	Multiple	Single	Pruritus	None	No reaction	No	NA	NA	NA	Castile-Leon, Valencian Community, La Rioja, Basque Community	ES4, ES5, ES2	ES41, ES52, ES23, ES21
F	47	Spain	Spain	Single	Multiple	Redness, Inflammation, Pruritus	None	No reaction	Yes	Viral infection	NA	NA	Andalusia	ES6	E61
F	47	Spain	Spain	Single	Multiple	Redness, Inflammation, Pruritus	None	No reaction	No	NA	NA	NA	Valencian Community	ES5	ES52
F	48	Spain	Spain	Single	Single	Redness	None	No reaction	No	NA	NA	NA	Castile-Leon	ES4	ES41
F	48	Spain	Spain	Multiple	Multiple	Redness, Inflammation, Pruritus	None	No reaction	No	NA	NA	NA	Castile-Leon, Navarre	ES4, ES2	ES41, ES22
F	48	Spain	Spain	Single	Single	Redness	None	No reaction	No	NA	NA	NA	Castile-Leon	ES4	ES41
F	48	Spain	Spain	Single	Single	Pruritus	None	No reaction	No	NA	NA	NA	Basque Community	ES2	ES21
M	48	Spain	Spain	Multiple	Single	Redness	None	No reaction	No	NA	NA	NA	Principality of Asturias, Castile-Leon	ES1, ES4	ES12, ES41
M	48	Spain	Spain	Single	None	No reaction	None	No reaction	No	NA	NA	NA	Castile-La Mancha	ES4	ES42
M	48	Spain	Spain	Multiple	Multiple	Redness, Pruritus	None	No reaction	No	NA	NA	NA	Principality of Asturias, Cantabria, Castile-Leon	ES1, ES4	ES12, ES13, ES41
F	48	Spain	Spain	Single	None	No reaction	None	No reaction	No	NA	NA	NA	Galicia	ES1	ES11
F	48	Spain	Spain	Multiple	None	No reaction	None	No reaction	Yes	Nothing	NA	NA	Castile-Leon, Madrid, Valencian Community	ES4, ES3, ES5	ES41, ES30, ES52
F	48	Spain	Spain	Single	Multiple	Redness, Pruritus	None	No reaction	No	NA	NA	NA	Principality of Asturias	ES1	ES12
M	48	Spain	Spain	Single	Single	Redness	None	No reaction	Yes	Nothing	NA	NA	Castile-La Mancha	ES4	ES42
M	48	Spain	Spain	Single	None	No reaction	None	No reaction	No	NA	NA	NA	Andalusia	ES6	E61
F	49	Spain	Spain	Single	Multiple	Redness, Inflammation, Pruritus	None	No reaction	No	NA	NA	NA	Basque Community	ES2	ES21
F	49	Spain	Spain	Multiple	Multiple	Redness, Inflammation	None	No reaction	No	NA	NA	NA	Castile-Leon, Navarre	ES4, ES2	ES41, ES22
F	49	Spain	Spain	Single	None	No reaction	None	No reaction	No	NA	NA	NA	Andalusia	ES6	E61
F	49	Spain	Spain	Multiple	None	No reaction	None	No reaction	No	NA	NA	NA	Principality of Asturias, Cantabria, Castile-Leon	ES1, ES4	ES12, ES13, ES41
F	49	Kenia	Spain	Single	NA	Does not remember	None	No reaction	No	NA	NA	NA	Madrid	ES3	ES30
F	49	Spain	Spain	Single	Multiple	Redness, Inflammation, Pruritus	None	No reaction	No	NA	NA	NA	Cantabria	ES1	ES13
M	49	Portugal	Portugal	Single	None	No reaction	None	No reaction	No	NA	Norte	PT11	NA	NA	NA
M	49	Spain	Spain	Single	None	No reaction	None	No reaction	No	NA	NA	NA	Castile-La Mancha	ES4	ES42
M	49	Spain	Spain	Single	Single	Pruritus	None	No reaction	No	NA	NA	NA	Galicia	ES1	ES11
M	49	Spain	Spain	Single	Single	Inflammation	None	No reaction	No	NA	NA	NA	None	None	None
F	50	Spain	Spain	Single	None	No reaction	None	No reaction	No	NA	NA	NA	Castile-Leon	ES4	ES41
F	50	Spain	Spain	Single	None	No reaction	None	No reaction	No	NA	NA	NA	Madrid	ES3	ES30
F	50	Spain	Spain	Single	Multiple	Redness, Pruritus	None	No reaction	No	NA	NA	NA	Basque Community	ES2	ES21
M	50	Spain	Spain	Multiple	None	No reaction	None	No reaction	No	NA	NA	NA	Castile-La Mancha, Extremadura	ES4	ES42, ES43
M	50	Spain	Spain	Single	Single	Redness	None	No reaction	No	NA	NA	NA	Andalusia	ES6	E61
M	50	Spain	Spain	Multiple	Multiple	Redness, Inflammation, Pruritus	GI symptoms	Diarrhea, Abdominal Pain	No	NA	NA	NA	Andalusia, Madrid	ES6, ES3	ES61, ES30
F	50	Spain	Spain	Single	NA	Does not remember	None	No reaction	No	NA	NA	NA	Castile-Leon	ES4	ES41
M	50	Spain	Spain	Single	Multiple	Redness, Inflammation, Pruritus	None	No reaction	No	NA	NA	NA	None	None	None
M	50	Spain	Spain	Single	Single	Redness	GI symptoms	Gastric problems	Yes	Nothing - tick removal & Abs	NA	NA	Madrid	ES3	ES30
F	50	Spain	Spain	Single	Multiple	Redness, Inflammation, Pruritus	Multiple	Angioedema and Urticaria	Yes	Nothing	NA	NA	Castile-Leon	ES4	ES41
M	50	Spain	Spain	Single	NA	Does not remember	None	No reaction	No	NA	NA	NA	Principality of Asturias	ES1	ES12
M	50	Spain	Spain	Single	None	No reaction	Multiple	Pruritus, GI symptoms (Diarrhea, reflux)	Yes	Alpha-Gal Syndrome	NA	NA	Principality of Asturias	ES1	ES12
F	51	Spain	Spain	Single	Multiple	Redness, Pruritus	None	No reaction	Yes	Nothing	NA	NA	Principality of Asturias	ES1	ES12
F	51	Portugal	Portugal	Single	None	No reaction	None	No reaction	No	NA	Centro	PT19	NA	NA	NA
M	51	Spain	Spain	Multiple	Multiple	Redness, Inflammation, Pruritus	None	No reaction	No	NA	NA	NA	Principality of Asturias, Cantabria, Galicia	ES1	ES12, ES13, ES11
F	51	Spain	Spain	Multiple	Multiple	Redness, Pruritus	None	No reaction	No	NA	NA	NA	Principality of Asturias, Galicia	ES1	ES12, ES11
M	51	Spain	Spain	Single	Single	Redness	None	No reaction	No	NA	NA	NA	None	None	None
F	51	Spain	Spain	Single	Multiple	Redness, Inflammation, Pruritus	GI symptoms	Vomit, Reflux	Yes	Nothing	NA	NA	None	None	None
F	52	Spain	Spain	Single	Multiple	Redness, Pruritus	None	No reaction	No	NA	NA	NA	Madrid	ES3	ES30
F	52	Spain	Spain	Single	Multiple	Redness, Inflammation, Pruritus	None	No reaction	No	NA	NA	NA	Castile-Leon	ES4	ES41
M	52	Spain	Spain	Multiple	Multiple	Redness, Inflammation	None	No reaction	No	NA	NA	NA	Andalusia, Asturias, Extremadura, La Rioja	ES6, ES1, ES4, ES2	ES61, ES12, ES43, ES23
M	52	Spain	Spain	Single	Single	Pruritus	None	No reaction	No	NA	NA	NA	Andalusia	ES6	E61
M	52	Spain	Spain	Single	None	No reaction	Cardiorespiratory	Dyspnea	Yes	Anxiety	NA	NA	Castile-Leon	ES4	ES41
M	52	Spain	Spain	Single	Multiple	Redness, Inflammation, Pruritus	None	No reaction	No	NA	NA	NA	Principality of Asturias	ES1	ES12
F	52	Spain	Spain	Multiple	None	No reaction	None	No reaction	No	NA	NA	NA	Principality of Asturias, Madrid	ES1, ES3	ES12, ES30
M	52	Spain	Spain	Single	None	No reaction	None	No reaction	No	NA	NA	NA	None	None	None
F	53	Spain	Spain	Single	None	No reaction	None	No reaction	No	NA	NA	NA	Valencian Community	ES5	ES52
M	53	Spain	Spain	Single	Single	Pruritus	None	No reaction	No	NA	NA	NA	Basque Community	ES2	ES21
M	53	Spain	Spain	Multiple	Multiple	Redness, Inflammation, Pruritus	None	No reaction	No	NA	NA	NA	Andalusia, Asturias, Galicia	ES6, ES1	ES61, ES12, ES11
M	53	Spain	Spain	Single	None	No reaction	None	No reaction	No	NA	NA	NA	None	None	None
M	53	Spain	Spain	Single	None	No reaction	None	No reaction	No	NA	NA	NA	None	None	None
F	53	Spain	Spain	Single	NA	Does not remember	GI symptoms	Abdominal pain, Reflux	Yes	Food intolerance	NA	NA	Andalusia	ES6	E61
M	53	Spain	Spain	Single	Multiple	Inflammation, Pruritus	None	No reaction	Yes	Nothing	NA	NA	Castile-Leon	ES4	ES41
M	53	Spain	Spain	Multiple	None	No reaction	None	No reaction	No	NA	NA	NA	Cantabria, Madrid, Principality of Asturias	ES1, ES3	ES13, ES30, ES13
F	54	Spain	Spain	Single	None	No reaction	None	No reaction	No	NA	NA	NA	Castile-Leon	ES4	ES41
F	54	Spain	Spain	Single	None	No reaction	None	No reaction	No	NA	NA	NA	Andalusia	ES6	E61
F	54	Portugal	Portugal	Single	None	No reaction	None	No reaction	No	NA	Metropolitan Area of Lisbon	PT1A	NA	NA	NA
M	54	Spain	Spain	Multiple	Single	Pruritus	None	No reaction	No	NA	NA	NA	Aragon, Navarre	ES2	ES24, ES22
M	54	Spain	Spain	Single	Multiple	Redness, Inflammation, Pruritus	None	No reaction	Yes	Rickettsiosis and Borreliosis	NA	NA	Castile-Leon	ES4	ES41
M	54	Spain	Spain	Multiple	Multiple	Redness, Pruritus	Does not remember	Does not remember	No	NA	NA	NA	Andalusia, Cantabria, Castile-Leon	ES6, ES1, ES4	ES61, ES13, ES41
M	54	Spain	Spain	Single	Single	Inflammation	None	No reaction	No	NA	NA	NA	None	None	None
M	54	Spain	Spain	Single	Multiple	Redness, Inflammation	Multiple	Pruritus, GI symptoms, Diarrhea	No	NA	NA	NA	None	None	None
M	54	Spain	Spain	Single	None	No reaction	None	No reaction	No	NA	NA	NA	None	None	None
M	54	Spain	Spain	Single	Single	Redness	None	No reaction	Yes	Nothing - Borrelia tests & ABs	NA	NA	La Rioja	ES2	ES23
F	54	Spain	Spain	Single	None	No reaction	None	No reaction	No	NA	NA	NA	Catalonia	ES5	ES51
M	54	Spain	Spain	Single	Multiple	Redness, Inflammation, Pruritus	None	No reaction	Yes	Rickettsiosis	NA	NA	Basque Community	ES2	ES21
M	54	Spain	Spain	Single	None	No reaction	None	No reaction	No	NA	NA	NA	Castile-Leon	ES4	ES41
M	55	Spain	Spain	Multiple	Multiple	Redness, Pruritus	None	No reaction	No	NA	NA	NA	Castile-Leon, Castile-La Mancha, Madrid	ES4, ES3	ES41, ES42, ES30
F	55	Spain	Spain	Single	Multiple	Redness, Inflammation, Pruritus	None	No reaction	No	NA	NA	NA	Galicia	ES1	ES11
M	55	Spain	Spain	Single	Single	Redness	None	No reaction	No	NA	NA	NA	None	None	None
M	55	Spain	Spain	Single	Multiple	Redness, Inflammation, Pruritus	None	No reaction	Yes	Nothing	NA	NA	None	None	None
M	55	Spain	Spain	Multiple	Single	Redness	None	No reaction	No	NA	NA	NA	Castile-Leon, Madrid	ES4, ES3	ES41, ES30
F	56	Spain	Spain	Single	None	No reaction	None	No reaction	No	NA	NA	NA	Andalusia	ES6	E61
M	56	Spain	Spain	Single	Single	Redness	None	No reaction	Yes	Lyme disease	NA	NA	Castile-Leon	ES4	ES41
M	56	Spain	Spain	Single	None	No reaction	None	No reaction	Yes	Nothing	NA	NA	Andalusia	ES6	E61
F	56	Spain	Spain	Single	Single	Redness	None	No reaction	No	NA	NA	NA	Valencian Community	ES5	ES52
M	56	Spain	Spain	Single	None	No reaction	None	No reaction	No	NA	NA	NA	Castile-La Mancha	ES4	ES42
M	56	Spain	Spain	Multiple	Single	Redness	None	No reaction	No	NA	NA	NA	Principality of Asturias, Castile-Leon	ES1, ES4	ES12, ES41
M	56	Spain	Spain	Single	None	No reaction	None	No reaction	No	NA	NA	NA	Extremadura	ES4	ES43
M	56	Spain	Spain	Single	Single	Inflammation	None	No reaction	Yes	Nothing	NA	NA	Extremadura	ES4	ES43
M	56	Spain	Spain	Single	None	No reaction	None	No reaction	No	NA	NA	NA	Castile-La Mancha	ES4	ES42
M	56	Spain	Spain	Single	None	No reaction	None	No reaction	No	NA	NA	NA	Extremadura	ES4	ES43
F	56	Spain	Spain	Single	Multiple	Inflammation, Pruritus	GI symptoms	Diarrhea	No	NA	NA	NA	Galicia	ES1	ES11
M	56	Spain	Spain	Single	Single	Redness	None	No reaction	No	NA	NA	NA	None	None	None
M	56	Spain	Spain	Single	None	No reaction	Cutaneous	Pruritus	No	NA	NA	NA	Basque Community	ES2	ES21
M	56	Spain	Spain	Multiple	Multiple	Redness, Pruritus	None	No reaction	No	NA	NA	NA	Castile-Leon, Castile-La Mancha, Extremadura	ES4	ES41, ES42, ES43
M	57	Spain	Spain	Single	None	No reaction	None	No reaction	No	NA	NA	NA	Basque Community	ES2	ES21
M	57	Spain	Spain	Single	Single	Redness	None	No reaction	Yes	Does not remember	NA	NA	Castile-Leon	ES4	ES41
F	57	Spain	Spain	Single	Multiple	Redness, Pruritus	None	No reaction	No	NA	NA	NA	Galicia	ES1	ES11
M	57	Spain	Spain	Multiple	None	No reaction	None	No reaction	Yes	Nothing - tick removal	NA	NA	Principality of Asturias, Galicia	ES1	ES12, ES11
M	57	Spain	Spain	Single	Multiple	Redness, Inflammation	None	No reaction	No	NA	NA	NA	None	None	None
M	58	Spain	Spain	Single	None	No reaction	None	No reaction	Yes	Nothing	NA	NA	Valencian Community	ES5	ES52
M	58	Spain	Spain	Single	Multiple	Redness, Pruritus	None	No reaction	No	NA	NA	NA	Basque Community	ES2	ES21
M	58	Portugal	Portugal	Single	Single	Inflammation	None	No reaction	No	NA	Alentejo, Algarve	PT15, PT1C	NA	NA	NA
M	58	Spain	Spain	Single	None	No reaction	None	No reaction	Yes	Nothing - tick removal & ABs	NA	NA	Region of Murcia	ES6	ES62
F	58	Spain	Spain	Single	Single	Redness	None	No reaction	No	NA	NA	NA	Castile-Leon	ES4	ES41
M	58	Spain	Spain	Multiple	Multiple	Redness, Inflammation, Pruritus	None	No reaction	No	NA	NA	NA	Castile-Leon, Principality of Asturias	ES4, ES1	ES41, ES12
F	59	Spain	Spain	Single	Single	Inflammation	Cardiorespiratory	Cardiovascular disease	Yes	Lyme disease	NA	NA	Cantabria	ES1	ES13
F	59	Spain	Spain	Single	None	No reaction	None	No reaction	No	NA	NA	NA	Castile-La Mancha	ES4	ES42
M	59	Spain	Spain	Single	Single	Pruritus	None	No reaction	No	NA	NA	NA	Galicia	ES1	ES11
M	59	Spain	Spain	Single	Single	Redness	None	No reaction	No	NA	NA	NA	None	None	None
M	59	Spain	Spain	Single	Multiple	Redness, Inflammation, Pruritus	Cardiorespiratory	Respiratory distress	Yes	Nothing	NA	NA	None	None	None
M	59	Spain	Spain	Single	Single	Redness	Multiple	Reflux, Cardiovascular disease	No	NA	NA	NA	Extremadura	ES4	ES43
F	60	Spain	Spain	Single	Multiple	Redness, Inflammation	None	No reaction	No	NA	NA	NA	Region of Murcia	ES6	ES62
M	60	Spain	Spain	Multiple	Multiple	Redness, Pruritus	None	No reaction	No	NA	NA	NA	Castile-Leon, Basque Community	ES4, ES2	ES41, ES21
M	60	Spain	Spain	Single	Multiple	Redness, Pruritus	Multiple	Pruritus, Anaphylaxis (alergic reaction)	Yes	Alpha-Gal Syndrome	NA	NA	Principality of Asturias	ES1	ES12
F	61	Spain	Spain	Single	None	No reaction	None	No reaction	No	NA	NA	NA	None	None	None
F	61	Spain	Spain	Single	Single	Redness	None	No reaction	No	NA	NA	NA	None	None	None
M	61	Spain	Spain	Single	Single	Pruritus	None	No reaction	Yes	Nothing	NA	NA	None	None	None
F	61	Spain	Spain	Multiple	Multiple	Redness, Inflammation	None	No reaction	No	NA	NA	NA	Castile-Leon, Madrid	ES4, ES3	ES41, ES30
M	62	Spain	Spain	Single	Single	Inflammation	None	No reaction	No	NA	NA	NA	Castile-La Mancha	ES4	ES42
M	62	Spain	Spain	Single	Single	Redness	None	No reaction	Yes	Nothing	NA	NA	None	None	None
M	62	Spain	Spain	Single	Single	Redness	Cutaneous	Pruritus	No	NA	NA	NA	None	None	None
F	62	Spain	Spain	Single	Single	Pruritus	None	No reaction	No	NA	NA	NA	Andalusia	ES6	E61
M	62	Spain	Spain	Single	None	No reaction	None	No reaction	Yes	Mediterranean spotted fever	NA	NA	Madrid	ES3	ES30
M	62	Spain	Spain	Single	None	No reaction	None	No reaction	No	NA	NA	NA	Andalusia	ES6	E61
M	63	Spain	Spain	Single	None	No reaction	None	No reaction	No	NA	NA	NA	Castile-La Mancha	ES4	ES42
F	63	Spain	Spain	Single	Multiple	Redness, Inflammation	Multiple	Generalized oedema, strong flu	No	NA	NA	NA	Madrid	ES3	ES30
M	63	Spain	Spain	Single	None	No reaction	None	No reaction	No	NA	NA	NA	Castile-Leon	ES4	ES41
F	63	Spain	Spain	Single	Single	Redness	None	No reaction	No	NA	NA	NA	Catalonia	ES5	ES51
M	63	Spain	Spain	Single	Single	Pruritus	None	No reaction	Yes	Nothing	NA	NA	None	None	None
M	63	Spain	Spain	Single	Single	Redness	None	No reaction	No	NA	NA	NA	None	None	None
F	63	Spain	Spain	Single	Single	Redness	None	No reaction	No	NA	NA	NA	None	None	None
M	63	Spain	Spain	Single	Multiple	Redness, Inflammation, Pruritus	None	No reaction	No	NA	NA	NA	None	None	None
M	64	Spain	Spain	Single	Single	Redness	None	No reaction	No	NA	NA	NA	Catalonia	ES5	ES51
M	64	Portugal	Portugal	Single	Multiple	Redness, Pruritus	None	No reaction	No	NA	Centro	PT19	NA	NA	NA
M	64	Spain	Spain	Single	Single	Redness	None	No reaction	Yes	Nothing	NA	NA	None	None	None
F	65	Portugal	Portugal	Single	Single	Pruritus	None	No reaction	No	NA	Centro	PT19	NA	NA	NA
M	65	Spain	Spain	Multiple	Single	Inflammation	None	No reaction	No	NA	NA	NA	Andalusia, Castile-La Mancha	ES6, ES4	ES61, ES42
F	65	Portugal	Portugal	Single	Multiple	Redness, Pruritus	None	No reaction	No	NA	Centro	PT19	NA	NA	NA
M	65	Spain	Spain	Single	None	No reaction	None	No reaction	No	NA	NA	NA	Castile-La Mancha	ES4	ES42
M	65	Spain	Spain	Single	Single	Inflammation	None	No reaction	No	NA	NA	NA	None	None	None
M	65	Spain	Spain	Single	Multiple	Redness, Inflammation, Pruritus	None	No reaction	Yes	Nothing	NA	NA	None	None	None
M	66	Spain	Spain	Multiple	None	No reaction	None	No reaction	No	NA	NA	NA	Castile-Leon, Castile-La Mancha	ES4	ES41, ES42
M	66	Spain	Spain	Single	Single	Redness	None	No reaction	Yes	Nothing - tick removal	NA	NA	Castile-Leon	ES4	ES41
M	66	Spain	Spain	Single	Single	Redness	None	No reaction	No	NA	NA	NA	Valencian Community	ES5	ES52
M	66	Spain	Spain	Single	Single	Redness	None	No reaction	Yes	Rickettsiosis	NA	NA	None	None	None
M	66	Spain	Spain	Single	Multiple	Redness, Inflammation	Multiple	Pruritus, GI symptoms, Diarrhea, Abdominal pain, Vomit	No	NA	NA	NA	None	None	None
M	66	Spain	Spain	Single	Single	Redness	None	No reaction	Yes	Nothing - tick removal	NA	NA	Andalusia	ES6	E61
F	67	Spain	Spain	Single	Single	Pruritus	None	No reaction	No	NA	NA	NA	Basque Community	ES2	ES21
M	67	Portugal	Portugal	Single	NA	Does not remember	None	No reaction	No	NA	Metropolitan Area of Lisbon	PT1A	NA	NA	NA
M	67	Spain	Spain	Single	Multiple	Redness, Inflammation, Pruritus	None	No reaction	No	NA	NA	NA	Catalonia	ES5	ES51
M	67	Spain	Spain	Single	Single	Redness	None	No reaction	No	NA	NA	NA	Castile-La Mancha	ES4	ES42
M	68	Spain	Spain	Multiple	Single	Redness	None	No reaction	No	NA	NA	NA	Aragon, Castile-Leon, Navarre, Basque Community	ES2, ES4	ES24, ES41, ES22, ES21
M	68	Spain	Spain	Single	Multiple	Redness, Pruritus	Multiple	Respiratory distress, Pruritus, Abdominal Pain, Anaphylaxis	Yes	Anaphylaxis	NA	NA	Extremadura	ES4	ES43
M	69	Spain	Spain	Multiple	NA	Does not remember	None	No reaction	No	NA	NA	NA	Castile-Leon, Madrid	ES4, ES3	ES41, ES30
M	69	Spain	Spain	Single	Multiple	Redness, Inflammation, Pruritus	None	No reaction	No	NA	NA	NA	None	None	None
M	70	Spain	Spain	Multiple	NA	Does not remember	None	No reaction	No	NA	NA	NA	Andalusia, Castile-Leon, Madrid, Valencian Community, Extremadura, La Rioja	ES6, ES4, ES3, ES5, ES2	ESS61, ES41, ES30, ES52, ES43, ES23
M	71	Spain	Spain	Single	Multiple	Redness, Inflammation	None	No reaction	No	NA	NA	NA	None	None	None
M	72	Spain	Spain	Single	Multiple	Redness, Inflammation, Pruritus	None	No reaction	Yes	Rickettsiosis and Borreliosis	NA	NA	Andalusia	ES6	E61
F	75	Spain	Spain	Single	Multiple	Redness, Inflammation	None	No reaction	Yes	Mediterranean spotted fever	NA	NA	None	None	None
F	76	Portugal	Portugal	Single	Multiple	Redness, Inflammation, Pruritus	None	No reaction	Yes	Tick-borne fever	Centro	PT19	NA	NA	NA
M	78	Spain	Spain	Single	Multiple	Redness, Inflammation	None	No reaction	Yes	Mediterranean spotted fever	NA	NA	None	None	None
M	82	Spain	Spain	Single	Multiple	Redness, Inflammation	GI symptoms	GI symptoms	Yes	Nothing	NA	NA	Castile-Leon	ES4	ES41
